# Supplementary material for: Recurrent Alternate Parthenogenesis in the Common Smooth-Hound Shark (Mustelus mustelus) with Additional Cases and Further Evidence for a Putative Adaptive Reproductive Strategy
Source: Animals (Basel). 2026 May 7;16(10):1423. doi: 10.3390/ani16101423 (PMC13203237; doi:10.3390/ani16101423)
Supplement: Supplementary file 1 [file animals-16-01423-s001.zip]

Archive with 1 entries (1 files):
- animals-4239324-supplementary.pdf
